# Supplementary material for: Holographic Lens Resolution Using the Convolution Theorem
Source: Polymers (Basel). 2022 Dec 11;14(24):5426. doi: 10.3390/polym14245426 (PMC9782225; doi:10.3390/polym14245426)
Supplement: Supplementary file 1 [file polymers-14-05426-s001.zip]

Archive with 1 entries (1 files):
- polymers-2069806-supplementary.MOV
